# Supplementary material for: Association between periodontal disease and atherosclerosis: a bibliometric analysis
Source: Front Cardiovasc Med. 2024 Nov 14;11:1448125. doi: 10.3389/fcvm.2024.1448125 (PMC11602474; doi:10.3389/fcvm.2024.1448125)
Supplement: Supplementary file 1 [file Table1.xlsx]

## Sheet: Sheet1
Frequency	Year	Country
476	2000	USA
189	2000	JAPAN
181	2002	PEOPLES R CHINA
90	2002	ENGLAND
89	2000	FINLAND
84	2003	SWEDEN
79	2003	ITALY
66	2007	BRAZIL
66	2002	GERMANY
58	2007	INDIA
51	2000	TURKEY
51	2001	SOUTH KOREA
47	2003	SPAIN
46	2006	FRANCE
42	2004	AUSTRALIA
39	2004	POLAND
29	2004	AUSTRIA
29	2000	CANADA
28	2001	NETHERLANDS
25	2005	DENMARK
23	2000	NORWAY
22	2003	SWITZERLAND
16	2007	COLOMBIA
15	2001	ISRAEL
13	2005	GREECE
13	2008	IRAN
12	2013	SAUDI ARABIA
11	2002	EGYPT
10	2015	ROMANIA
7	2011	SERBIA
6	2008	NEW ZEALAND
6	2016	RUSSIA
5	2006	CHILE
5	2012	MEXICO
4	2008	IRELAND
4	2018	INDONESIA
4	2014	MALAYSIA
4	2015	THAILAND
4	2008	CROATIA
4	2003	SCOTLAND
3	2004	BELGIUM
3	2020	ECUADOR
3	2013	PORTUGAL
3	2022	IRAQ
3	2004	CZECH REPUBLIC
3	2014	ARGENTINA
3	2020	BOSNIA & HERCEG
2	2004	ICELAND
1	2022	BRUNEI
1	2009	KUWAIT
1	2014	BULGARIA
1	2009	PAKISTAN
1	2022	HUNGARY
1	2006	JORDAN
1	2022	ESTONIA
1	2016	BANGLADESH
1	2006	NORTH IRELAND
1	2015	LEBANON
