# Supplementary material for: Association between periodontal disease and atherosclerosis: a bibliometric analysis
Source: Front Cardiovasc Med. 2024 Nov 14;11:1448125. doi: 10.3389/fcvm.2024.1448125 (PMC11602474; doi:10.3389/fcvm.2024.1448125)
Supplement: Supplementary file 2 [file Table2.xlsx]

## Sheet: Sheet1
BC	Year	Country
0.68	2000	NORWAY
0.41	2000	USA
0.39	2003	SWITZERLAND
0.37	2006	FRANCE
0.33	2004	AUSTRALIA
0.32	2002	ENGLAND
0.26	2002	EGYPT
0.26	2008	NEW ZEALAND
0.24	2002	PEOPLES R CHINA
0.19	2000	FINLAND
0.18	2003	SPAIN
0.17	2007	BRAZIL
0.17	2000	TURKEY
0.16	2001	ISRAEL
0.15	2003	ITALY
0.14	2002	GERMANY
0.14	2006	CHILE
0.12	2001	SOUTH KOREA
0.12	2004	POLAND
0.12	2005	DENMARK
0.12	2014	MALAYSIA
0.12	2003	SCOTLAND
0.11	2001	NETHERLANDS
0.1	2008	IRELAND
0.09	2003	SWEDEN
0.06	2004	AUSTRIA
0.06	2011	SERBIA
0.06	2018	INDONESIA
0.06	2022	BRUNEI
0.05	2007	COLOMBIA
0	2000	JAPAN
0	2007	INDIA
0	2000	CANADA
0	2005	GREECE
0	2008	IRAN
0	2013	SAUDI ARABIA
0	2015	ROMANIA
0	2016	RUSSIA
0	2012	MEXICO
0	2015	THAILAND
0	2008	CROATIA
0	2004	BELGIUM
0	2020	ECUADOR
0	2013	PORTUGAL
0	2022	IRAQ
0	2004	CZECH REPUBLIC
0	2014	ARGENTINA
0	2020	BOSNIA & HERCEG
0	2004	ICELAND
0	2009	KUWAIT
0	2014	BULGARIA
0	2009	PAKISTAN
0	2022	HUNGARY
0	2006	JORDAN
0	2022	ESTONIA
0	2016	BANGLADESH
0	2006	NORTH IRELAND
0	2015	LEBANON
