# Supplementary material for: Association between periodontal disease and atherosclerosis: a bibliometric analysis
Source: Front Cardiovasc Med. 2024 Nov 14;11:1448125. doi: 10.3389/fcvm.2024.1448125 (PMC11602474; doi:10.3389/fcvm.2024.1448125)
Supplement: Supplementary file 3 [file Table3.xlsx]

## Sheet: Sheet1
Frequency	Year	Institution
74	2001	University of North Carolina
74	2001	University of North Carolina Chapel Hill
65	2003	University of Helsinki
64	2000	Helsinki University Central Hospital
58	2000	Boston University
36	2001	Columbia University
33	2002	Harvard University
33	2005	Karolinska Institutet
27	2004	University of London
25	2009	Institut National de la Sante et de la Recherche Medicale (Inserm)
21	2000	State University of New York (SUNY) System
19	2000	Finland National Institute for Health & Welfare
18	2004	Niigata University
17	2002	State University System of Florida
16	2002	University of Florida
14	2018	Johns Hopkins University
14	2004	University College London
14	2003	Okayama University
13	2001	University of Minnesota System
13	2008	Tokyo Medical & Dental University (TMDU)
13	2001	University of Minnesota Twin Cities
12	2007	Academic Center for Dentistry Amsterdam
12	2010	Osaka University
12	2007	University of California System
11	2013	University of Washington
11	2013	University of Washington Seattle
11	2000	State University of New York (SUNY) Buffalo
10	2003	Harvard Medical School
10	2016	Sichuan University
9	2016	Tufts University
9	2005	Kanagawa Dental College
8	2015	Assistance Publique Hopitaux Paris (APHP)
8	2013	Forsyth Institute
7	2012	Aarhus University
7	2008	University of Oslo
7	2014	Peking University
7	2015	Universite Paris Cite
6	2009	University of Oulu
6	2004	University of Queensland
6	2022	Johns Hopkins Bloomberg School of Public Health
5	2004	Umea University
5	2017	University of Copenhagen
5	2004	National Institutes of Health (NIH) - USA
5	2005	Tokushima University
5	2009	Karolinska University Hospital
5	2018	CIBER - Centro de Investigacion Biomedica en Red
5	2005	National & Kapodistrian University of Athens
4	2017	Rigshospitalet
4	2020	University of Pisa
4	2020	Huazhong University of Science & Technology
4	2013	Virginia Commonwealth University
4	2005	Centers for Disease Control & Prevention - USA
4	2014	Aichi Gakuin University
4	2003	Brigham & Women's Hospital
4	2002	Egyptian Knowledge Bank (EKB)
4	2023	Nanjing Medical University
4	2019	China Medical University
3	2012	University of Tokyo
3	2016	Universidade Federal do Rio Grande do Sul
3	2008	Oregon Health & Science University
3	2020	Abant Izzet Baysal University
3	2006	Louisiana State University System
3	2004	Tokyo Dental College
3	2019	Nagasaki University
3	2009	Marmara University
3	2017	US Department of Veterans Affairs
3	2023	Fudan University
3	2017	Grigore T Popa University of Medicine & Pharmacy
3	2018	University System of Ohio
3	2019	Asahi University
3	2011	University of Hong Kong
3	2020	State University of New York (SUNY) Stony Brook
3	2015	Hopital Universitaire Rothschild - APHP
3	2015	Sorbonne Universite
3	2013	University of Eastern Finland
3	2022	Johns Hopkins Medicine
3	2017	Veterans Health Administration (VHA)
3	2021	University of California San Francisco
3	2004	University College London Hospitals NHS Foundation Trust
3	2023	Southern Medical University - China
3	2006	Kyushu University
3	2020	Hopital Universitaire Bichat-Claude Bernard - APHP
3	2014	Augusta University
3	2019	Queen Mary University London
3	2011	Kagoshima University
3	2014	Pusan National University
3	2020	Hebrew University of Jerusalem
3	2009	Universidade de Sao Paulo
3	2023	Shanxi Medical University
3	2014	University System of Georgia
3	2016	Nanjing University
2	2011	Glenfield Hospital
2	2004	Harvard T.H. Chan School of Public Health
2	2005	University of Bologna
2	2018	Berlin Institute of Health
2	2022	Cedars Sinai Medical Center
2	2008	Auckland University of Technology
2	2002	Al Azhar University
2	2006	Louisiana State University
2	2008	Indiana University-Purdue University Indianapolis
2	2003	Kuopio University Hospital
2	2019	Gazi University
2	2006	Fukuoka Dental College (FDC)
2	2018	Bellvitge University Hospital
2	2002	University of Louisville
2	2009	Istanbul University
2	2010	Catholic University of the Sacred Heart
2	2012	National Yang Ming Chiao Tung University
2	2015	Carol Davila University of Medicine & Pharmacy
2	2010	Hamamatsu University School of Medicine
2	2009	Malmo University
2	2008	East Carolina University
2	2009	Jonkoping University
2	2011	Cornell University
2	2011	Complutense University of Madrid
2	2004	Massachusetts General Hospital
2	2006	Kyoto University
2	2019	A.O.U. Citta della Salute e della Scienza di Torino
2	2010	Bangalore Medical College & Research Institute (BMCRI)
2	2008	Indiana University System
2	2015	Birkbeck University London
2	2003	Marche Polytechnic University
2	2006	Louisiana State University Health Sciences Center New Orleans
2	2011	Fujian Medical University
2	2006	Medical University of Vienna
2	2023	Collegium Medicum Jagiellonian University
2	2002	Taipei Medical University
1	2000	John H Stroger Junior Hospital Cook County
1	2001	DENTAC Ft Lewis
1	2001	Buffalo State College
1	2000	Ege University
1	2001	Eastman Chemical Company
