# Supplementary material for: Association between periodontal disease and atherosclerosis: a bibliometric analysis
Source: Front Cardiovasc Med. 2024 Nov 14;11:1448125. doi: 10.3389/fcvm.2024.1448125 (PMC11602474; doi:10.3389/fcvm.2024.1448125)
Supplement: Supplementary file 5 [file Table5.xlsx]

## Sheet: Sheet1
Frequency	First publication year	Author			BC	First publication year	Author
40	2001	Offenbacher, Steven			0.02	2001	Offenbacher, Steven
28	2003	Beck, James D			0.01	2003	Beck, James D
12	2009	Pussinen, Pirkko J			0.01	2002	Genco, CA
11	2007	D'aiuto, Francesco			0.01	2005	Madianos, P
9	2002	Genco, CA			0	2009	Pussinen, Pirkko J
9	2005	Papapanou, PN			0	2007	D'aiuto, Francesco
8	2008	Amar, Salomon			0	2005	Papapanou, PN
8	2014	Kesavalu, Lakshmyya			0	2008	Amar, Salomon
7	2003	Van dyke, TE			0	2014	Kesavalu, Lakshmyya
7	2010	Demmer, Ryan T			0	2003	Van dyke, TE
6	2012	Izumi, Yuichi			0	2010	Demmer, Ryan T
5	2002	Gibson, FC			0	2012	Izumi, Yuichi
4	2002	Chou, HH			0	2002	Gibson, FC
4	2004	Pussinen, PJ			0	2002	Chou, HH
4	2014	Weinberg, Ellen O			0	2004	Pussinen, PJ
4	2015	Zheng, Donghang			0	2014	Weinberg, Ellen O
4	2015	Rivera-kweh, Mercedes F			0	2015	Zheng, Donghang
4	2015	Lucas, Alexandra R			0	2015	Rivera-kweh, Mercedes F
4	2015	Velsko, Irina M			0	2015	Lucas, Alexandra R
4	2015	Chukkapalli, Sasanka S			0	2015	Velsko, Irina M
4	2016	Aoyama, Norio			0	2015	Chukkapalli, Sasanka S
3	2000	Genco, RJ			0	2016	Aoyama, Norio
3	2004	D'aiuto, F			0	2000	Genco, RJ
3	2004	Alfthan, G			0	2004	D'aiuto, F
3	2004	Ready, D			0	2004	Alfthan, G
3	2004	Meurman, JH			0	2004	Ready, D
3	2004	Asikainen, S			0	2004	Meurman, JH
3	2005	Madianos, P			0	2004	Asikainen, S
3	2006	Yumoto, H			0	2006	Yumoto, H
3	2006	Takahashi, Y			0	2006	Takahashi, Y
3	2007	Roth, Georg A			0	2007	Roth, Georg A
3	2007	Tonetti, Maurizio S			0	2007	Tonetti, Maurizio S
3	2007	Lalla, Evanthia			0	2007	Lalla, Evanthia
3	2008	Umeda, Makoto			0	2008	Umeda, Makoto
3	2008	Iwai, Takehisa			0	2008	Iwai, Takehisa
3	2008	Inoue, Yoshinori			0	2008	Inoue, Yoshinori
3	2009	Tuomainen, Anita M			0	2009	Tuomainen, Anita M
3	2012	Yamazaki, Kazuhisa			0	2012	Yamazaki, Kazuhisa
3	2013	Barros, Silvana P			0	2013	Barros, Silvana P
3	2013	Jauhiainen, Matti			0	2013	Jauhiainen, Matti
3	2014	Kramer, Carolyn D			0	2014	Kramer, Carolyn D
3	2014	Chen, Hao			0	2014	Chen, Hao
3	2016	Cui, Di			0	2016	Cui, Di
3	2016	Lei, Lang			0	2016	Lei, Lang
3	2016	Yan, Fuhua			0	2016	Yan, Fuhua
3	2017	Holmstrup, Palle			0	2017	Holmstrup, Palle
3	2017	Enevold, Christian			0	2017	Enevold, Christian
3	2018	Morelli, Thiago			0	2018	Morelli, Thiago
3	2019	Kitamura, Masayasu			0	2019	Kitamura, Masayasu
3	2019	Fukuda, Hideki			0	2019	Fukuda, Hideki
3	2019	Iwasaki, Takahiro			0	2019	Iwasaki, Takahiro
3	2019	Hayashida, Hideaki			0	2019	Hayashida, Hideaki
3	2019	Furugen, Reiko			0	2019	Furugen, Reiko
3	2020	Sen, Souvik			0	2020	Sen, Souvik
3	2020	Xie, Mengru			0	2020	Xie, Mengru
3	2020	Inanir, Mehmet			0	2020	Inanir, Mehmet
3	2020	Chen, Lili			0	2020	Chen, Lili
3	2020	Erdal, Emrah			0	2020	Erdal, Emrah
3	2021	Moss, Kevin			0	2021	Moss, Kevin
2	2000	Trevisan, M			0	2000	Trevisan, M
2	2002	Khlgatian, M			0	2002	Khlgatian, M
2	2003	Bullon, P			0	2003	Bullon, P
2	2003	Battino, M			0	2003	Battino, M
2	2005	Couper, D			0	2005	Couper, D
2	2009	Buhlin, Kare			0	2009	Buhlin, Kare
2	2010	Azuma, Tetsuji			0	2010	Azuma, Tetsuji
2	2011	Ay, Zuhal Yetkin			0	2011	Ay, Zuhal Yetkin
2	2011	Cotti, Elisabetta			0	2011	Cotti, Elisabetta
2	2013	Abacilar, Feyzi			0	2013	Abacilar, Feyzi
2	2016	Akazawa, Hiroshi			0	2016	Akazawa, Hiroshi
2	2017	Arabaci, T			0	2017	Arabaci, T
2	2017	Bullon, Pedro			0	2017	Bullon, Pedro
2	2018	Aarabi, Ghazal			0	2018	Aarabi, Ghazal
2	2018	Divaris, Kimon			0	2018	Divaris, Kimon
2	2018	Gonzalez-navarro, Beatriz			0	2018	Gonzalez-navarro, Beatriz
2	2021	Akasaka, Hiroshi			0	2021	Akasaka, Hiroshi
2	2022	Anto, Liya			0	2022	Anto, Liya
2	2022	Akhi, Ramin			0	2022	Akhi, Ramin
2	2023	Chen, Jake Jinkun			0	2023	Chen, Jake Jinkun
2	2023	Holtfreter, Birte			0	2023	Holtfreter, Birte
1	2000	Akilli, A			0	2000	Akilli, A
1	2001	Adams, DF			0	2001	Adams, DF
