# Supplementary material for: Association between periodontal disease and atherosclerosis: a bibliometric analysis
Source: Front Cardiovasc Med. 2024 Nov 14;11:1448125. doi: 10.3389/fcvm.2024.1448125 (PMC11602474; doi:10.3389/fcvm.2024.1448125)
Supplement: Supplementary file 6 [file Table6.xlsx]

## Sheet: Sheet1
Frequency	BC	First publication year	Author
548	1.12	2000	BECK JD
360	0.26	2008	TONETTI MS
291	0.6	2000	MATTILA KJ
288	1.27	2002	HARASZTHY VI
285	0.04	2004	LIBBY P
281	0.19	2006	DAIUTO F
236	0.04	2005	DESVARIEUX M
222	0.15	2013	LOCKHART PB
201	0.04	2005	PUSSINEN PJ
195	0.04	2000	ROSS R
185	0.11	2004	LI L
180	0.77	2004	LALLA E
167	0.38	2015	HAJISHENGALLIS G
155	0.49	2000	DESTEFANO F
153	0.43	2002	LOOS BG
143	0.04	2003	RIDKER PM
142	0.17	2006	GIBSON FC
140	0.63	2000	JOSHIPURA KJ
114	0	2015	EKE PI
113	0	2014	SCHENKEIN HA
100	0.08	2008	AMAR S
97	0	2002	HUJOEL PP
92	0	2005	BUHLIN K
91	0.15	2020	SANZ M
91	0.04	2007	KOZAROV EV
90	0.08	2001	OFFENBACHER S
86	0	2007	PIHLSTROM BL
81	0.47	2001	SLADE GD
80	0.11	2004	KINANE DF
76	0.08	2000	GENCO RJ
74	0	2011	ARMITAGE GC
68	0	2011	HANSSON GK
67	0.08	2010	PARASKEVAS S
67	0	2009	BAHEKAR AA
65	0	2003	WU TJ
59	0	2011	SOCRANSKY SS
58	0.04	2014	DIETRICH THOMAS
57	0	2011	PAGE RC
54	0.04	2002	GRAU AJ
54	0	2004	EPSTEIN SE
53	0.71	2000	DESHPANDE RG
51	0	2006	SCANNAPIECO FRANKA
46	0.78	2002	DORN BR
42	0	2009	ROTH GA
41	0.04	2011	HUMPHREY LL
40	0	2021	PAPAPANOU PN
39	0.08	2015	VELSKO IM
38	0.44	2003	EBERSOLE JL
37	0.08	2000	DANESH J
37	0	2003	NOACK B
36	0.08	2009	ELTER JR
33	0.03	2007	JANKET SJ
33	0.08	2020	SEN S
32	0	2012	KEBSCHULL M
29	0	2002	HOWELL TH
28	0.04	2002	ARBES SJ
28	0	2014	HIGASHI Y
23	0	2018	TEEUW WJ
22	0	2010	FRIEDEWALD VE
22	0	2002	LOESCHE WJ
20	0.04	2019	KASSEBAUM NJ
19	0	2004	KATZ J
19	0.11	2000	HERZBERG MC
18	0.04	2021	DOMINY SS
18	0	2002	CHIU B
16	0.04	2017	DEMMER RT
16	0	2016	MAEKAWA T
14	0.08	2000	SYRJANEN J
14	0	2023	XIE MR
13	0	2012	YAMAZAKI K
13	0	2023	HERRERA D
12	0	2014	HAYASHI C
12	0.01	2015	DARVEAU RP
12	0	2023	BERLIN-BRONER Y
12	0	2011	SEINOST G
12	0	2023	ORLANDI M
12	0.04	2023	LEIRA Y
12	0	2020	LILJESTRAND JM
11	0	2010	KURAMITSU HK
11	0	2022	AARABI G
11	0	2020	CHAPPLE ILC
11	0.04	2010	NAKANO K
11	0	2021	PRESHAW PM
11	0.04	2023	AGUILERA EM
10	0	2014	CAIRO F
10	0	2021	REYES L
10	0	2008	MEURMAN JH
10	0	2021	OLSEN I
10	0	2013	BLUM A
9	0	2021	CATON JG
9	0	2018	SCHAEFER AS
9	0	2022	SLOTS J
9	0	2010	BRODALA N
9	0.04	2022	LAMONT RJ
9	0	2022	KOREN O
8	0	2019	COTTI E
8	0	2005	EMINGIL G
8	0	2017	BLAIZOT A
7	0	2019	GRUBBS V
7	0	2016	LEI L
5	0	2000	GUPTA S
4	0	2001	KWEIDER M
