# Supplementary material for: Association between periodontal disease and atherosclerosis: a bibliometric analysis
Source: Front Cardiovasc Med. 2024 Nov 14;11:1448125. doi: 10.3389/fcvm.2024.1448125 (PMC11602474; doi:10.3389/fcvm.2024.1448125)
Supplement: Supplementary file 7 [file Table7.xlsx]

## Sheet: Sheet1
BC	First publication year	Author
1.27	2002	HARASZTHY VI
1.12	2000	BECK JD
0.78	2002	DORN BR
0.77	2004	LALLA E
0.71	2000	DESHPANDE RG
0.63	2000	JOSHIPURA KJ
0.6	2000	MATTILA KJ
0.49	2000	DESTEFANO F
0.47	2001	SLADE GD
0.44	2003	EBERSOLE JL
0.43	2002	LOOS BG
0.38	2015	HAJISHENGALLIS G
0.26	2008	TONETTI MS
0.19	2006	DAIUTO F
0.17	2006	GIBSON FC
0.15	2020	SANZ M
0.15	2013	LOCKHART PB
0.11	2004	LI L
0.11	2004	KINANE DF
0.11	2000	HERZBERG MC
0.08	2020	SEN S
0.08	2015	VELSKO IM
0.08	2010	PARASKEVAS S
0.08	2009	ELTER JR
0.08	2008	AMAR S
0.08	2001	OFFENBACHER S
0.08	2000	GENCO RJ
0.08	2000	DANESH J
0.08	2000	SYRJANEN J
0.04	2023	LEIRA Y
0.04	2023	AGUILERA EM
0.04	2022	LAMONT RJ
0.04	2021	DOMINY SS
0.04	2019	KASSEBAUM NJ
0.04	2017	DEMMER RT
0.04	2014	DIETRICH THOMAS
0.04	2011	HUMPHREY LL
0.04	2010	NAKANO K
0.04	2007	KOZAROV EV
0.04	2005	DESVARIEUX M
0.04	2005	PUSSINEN PJ
0.04	2004	LIBBY P
0.04	2003	RIDKER PM
0.04	2002	GRAU AJ
0.04	2002	ARBES SJ
0.04	2000	ROSS R
0.03	2007	JANKET SJ
0.01	2015	DARVEAU RP
0	2023	XIE MR
0	2023	HERRERA D
0	2023	BERLIN-BRONER Y
0	2023	ORLANDI M
0	2022	AARABI G
0	2022	SLOTS J
0	2022	KOREN O
0	2021	PAPAPANOU PN
0	2021	PRESHAW PM
0	2021	REYES L
0	2021	OLSEN I
0	2021	CATON JG
0	2020	LILJESTRAND JM
0	2020	CHAPPLE ILC
0	2019	COTTI E
0	2019	GRUBBS V
0	2018	TEEUW WJ
0	2018	SCHAEFER AS
0	2017	BLAIZOT A
0	2016	MAEKAWA T
0	2016	LEI L
0	2015	EKE PI
0	2014	SCHENKEIN HA
0	2014	HIGASHI Y
0	2014	HAYASHI C
0	2014	CAIRO F
0	2013	BLUM A
0	2012	KEBSCHULL M
0	2012	YAMAZAKI K
0	2011	ARMITAGE GC
0	2011	HANSSON GK
0	2011	SOCRANSKY SS
0	2011	PAGE RC
0	2011	SEINOST G
0	2010	FRIEDEWALD VE
0	2010	KURAMITSU HK
0	2010	BRODALA N
0	2009	BAHEKAR AA
0	2009	ROTH GA
0	2008	MEURMAN JH
0	2007	PIHLSTROM BL
0	2006	SCANNAPIECO FRANKA
0	2005	BUHLIN K
0	2005	EMINGIL G
0	2004	EPSTEIN SE
0	2004	KATZ J
0	2003	WU TJ
0	2003	NOACK B
0	2002	HUJOEL PP
0	2002	HOWELL TH
0	2002	LOESCHE WJ
0	2002	CHIU B
0	2001	KWEIDER M
0	2000	GUPTA S
