# Supplementary material for: Association between periodontal disease and atherosclerosis: a bibliometric analysis
Source: Front Cardiovasc Med. 2024 Nov 14;11:1448125. doi: 10.3389/fcvm.2024.1448125 (PMC11602474; doi:10.3389/fcvm.2024.1448125)
Supplement: Supplementary file 8 [file Table8.xlsx]

## Sheet: Sheet1
Frequency	BC	Year	Key Word
684	0.33	2000	atherosclerosis
462	0.23	2001	periodontal disease
412	0.08	2000	cardiovascular disease
370	0.33	2002	porphyromonas gingivalis
328	0.6	2000	coronary heart disease
316	0.18	2000	association
314	0.09	2002	inflammation
304	0.17	2002	risk
291	0.09	2001	c reactive protein
238	0.29	2000	disease
174	0.22	2001	risk factors
149	0.08	2003	expression
144	0.66	2001	infection
127	0.03	2002	oral health
127	0.18	2000	myocardial infarction
102	0.29	2004	tooth loss
100	0.15	2005	atherosclerosis risk
97	0.32	2000	health
90	0.16	2002	activation
87	0.25	2003	markers
78	0	2003	infections
77	0.05	2005	coronary artery disease
75	0.2	2007	endothelial dysfunction
71	0.08	2004	cardiovascular diseases
70	0	2000	actinobacillus actinomycetemcomitans
70	0.26	2009	prevalence
69	0	2002	chlamydia pneumoniae
69	0.1	2004	heart disease
54	0	2011	periodontitis
53	0.13	2002	endothelial cells
51	0.01	2003	cells
51	0.42	2005	periodontal pathogens
45	0.03	2006	identification
44	0	2011	therapy
41	0.03	2013	oxidative stress
38	0	2000	acute myocardial infarction
38	0.06	2007	pathogens
34	0	2007	risk factor
34	0.17	2003	population
33	0.07	2009	mechanisms
33	0.11	2007	systemic inflammation
33	0.32	2012	intima media thickness
32	0	2000	dental infections
32	0.03	2011	bacteria
32	0	2009	metaanalysis
31	0.05	2010	periodontal diseases
31	0	2012	chronic periodontitis
29	0	2006	necrosis factor alpha
29	0.01	2014	vascular disease
26	0.11	2009	gingival crevicular fluid
25	0.03	2005	c-reactive protein
24	0.05	2015	apical periodontitis
23	0.06	2007	atheromatous plaques
23	0.1	2008	low density lipoprotein
23	0.05	2019	classification
22	0.03	2002	pathogenesis
22	0.11	2011	metabolic syndrome
21	0.12	2002	helicobacter pylori
21	0.05	2017	fusobacterium nucleatum
21	0	2006	mortality
20	0.1	2013	diabetes mellitus
19	0	2004	epithelial cells
19	0.02	2007	carotid atherosclerosis
19	0.04	2016	adults
15	0	2011	oral infections
14	0	2013	chronic kidney disease
13	0.05	2008	bacteremia
13	0	2010	lipopolysaccharide
13	0.13	2000	antibody
13	0	2008	coronary
12	0	2010	aggressive periodontitis
11	0.03	2010	blood pressure
10	0	2010	rheumatoid arthritis
10	0	2015	cardiovascular risk
10	0	2014	nf kappa b
10	0.03	2021	gut microbiota
10	0	2003	cholesterol
10	0	2007	serum antibody levels
9	0	2013	plaque
9	0.05	2009	toll like receptor 2
9	0	2000	chlamydia pneumoniae infection
9	0.43	2000	dental disease
8	0.03	2014	gene expression
8	0.03	2007	insulin resistance
8	0	2005	ischemic stroke
8	0	2011	mice
8	0.06	2008	polymerase chain reaction
7	0	2011	interleukin 6
7	0	2004	lesions
7	0	2007	cardiovascular risk factors
7	0.04	2022	global burden
7	0.03	2003	events
7	0	2009	induction
6	0.15	2022	consensus report
6	0	2016	alzheimers disease
6	0	2007	artery disease
6	0	2005	coronary heart
5	0	2023	stroke
5	0	2011	dysfunction
5	0	2023	smooth muscle cells
5	0.06	2022	alveolar bone loss
5	0	2008	inflammatory response
5	0.05	2005	apolipoprotein e
5	0	2021	obesity
5	0	2021	protein
5	0	2023	cytokines
4	0	2013	community
4	0	2013	dendritic cells
4	0	2006	blood
4	0	2010	fimbria dependent activation
4	0	2008	invasion
4	0	2004	women
4	0	2010	porphyromonas gingivalis infection
4	0.02	2017	heart failure
4	0	2014	in vitro
4	0	2020	impact
4	0	2021	oral microbiome
4	0	2020	chronic inflammation
4	0	2020	oral hygiene
4	0	2004	progression
4	0	2021	pathways
4	0	2017	nitric oxide synthase
4	0	2010	model
4	0.03	2021	aggregatibacter actinomycetemcomitans
4	0	2012	e deficient mice
3	0	2019	bidirectional relationship
3	0	2015	alveolar bone resorption
3	0.03	2017	associations
3	0	2005	serum antibody
3	0	2009	aortic endothelial cells
3	0.04	2019	cancer
3	0.04	2015	high density lipoprotein
3	0.03	2019	function decline
3	0	2002	dependent diabetes mellitus
3	0.05	2002	oral epithelial cells
3	0	2006	matrix metalloproteinases
3	0	2017	alveolar bone
3	0	2005	coronary disease
3	0.13	2004	endotoxin
3	0	2018	diseases
3	0	2017	cohort study
3	0.09	2009	in vivo
3	0	2006	epidemiology
2	0	2003	healthy
2	0	2005	apparently healthy men
2	0.01	2003	heat shock protein 60
2	0.03	2003	follow up
2	0	2002	acute phase reactants
2	0	2001	attachment loss
2	0.01	2000	bacteroides gingivalis
