# Supplementary material for: Association between periodontal disease and atherosclerosis: a bibliometric analysis
Source: Front Cardiovasc Med. 2024 Nov 14;11:1448125. doi: 10.3389/fcvm.2024.1448125 (PMC11602474; doi:10.3389/fcvm.2024.1448125)
Supplement: Supplementary file 9 [file Table9.xlsx]

## Sheet: Sheet1
BC	Year	Key Word
0.66	2001	infection
0.6	2000	coronary heart disease
0.43	2000	dental disease
0.42	2005	periodontal pathogens
0.33	2000	atherosclerosis
0.33	2002	porphyromonas gingivalis
0.32	2000	health
0.32	2012	intima media thickness
0.29	2000	disease
0.29	2004	tooth loss
0.26	2009	prevalence
0.25	2003	markers
0.23	2001	periodontal disease
0.22	2001	risk factors
0.2	2007	endothelial dysfunction
0.18	2000	association
0.18	2000	myocardial infarction
0.17	2002	risk
0.17	2003	population
0.16	2002	activation
0.15	2005	atherosclerosis risk
0.15	2022	consensus report
0.13	2002	endothelial cells
0.13	2000	antibody
0.13	2004	endotoxin
0.12	2002	helicobacter pylori
0.11	2007	systemic inflammation
0.11	2009	gingival crevicular fluid
0.11	2011	metabolic syndrome
0.1	2004	heart disease
0.1	2008	low density lipoprotein
0.1	2013	diabetes mellitus
0.09	2002	inflammation
0.09	2001	c reactive protein
0.09	2009	in vivo
0.08	2000	cardiovascular disease
0.08	2003	expression
0.08	2004	cardiovascular diseases
0.07	2009	mechanisms
0.06	2007	pathogens
0.06	2007	atheromatous plaques
0.06	2008	polymerase chain reaction
0.06	2022	alveolar bone loss
0.05	2005	coronary artery disease
0.05	2010	periodontal diseases
0.05	2015	apical periodontitis
0.05	2019	classification
0.05	2017	fusobacterium nucleatum
0.05	2008	bacteremia
0.05	2009	toll like receptor 2
0.05	2005	apolipoprotein e
0.05	2002	oral epithelial cells
0.04	2016	adults
0.04	2022	global burden
0.04	2019	cancer
0.04	2015	high density lipoprotein
0.03	2002	oral health
0.03	2006	identification
0.03	2013	oxidative stress
0.03	2011	bacteria
0.03	2005	c-reactive protein
0.03	2002	pathogenesis
0.03	2010	blood pressure
0.03	2021	gut microbiota
0.03	2014	gene expression
0.03	2007	insulin resistance
0.03	2003	events
0.03	2021	aggregatibacter actinomycetemcomitans
0.03	2017	associations
0.03	2019	function decline
0.03	2003	follow up
0.02	2007	carotid atherosclerosis
0.02	2017	heart failure
0.01	2003	cells
0.01	2014	vascular disease
0.01	2003	heat shock protein 60
0.01	2000	bacteroides gingivalis
0	2003	infections
0	2000	actinobacillus actinomycetemcomitans
0	2002	chlamydia pneumoniae
0	2011	periodontitis
0	2011	therapy
0	2000	acute myocardial infarction
0	2007	risk factor
0	2000	dental infections
0	2009	metaanalysis
0	2012	chronic periodontitis
0	2006	necrosis factor alpha
0	2006	mortality
0	2004	epithelial cells
0	2011	oral infections
0	2013	chronic kidney disease
0	2010	lipopolysaccharide
0	2008	coronary
0	2010	aggressive periodontitis
0	2010	rheumatoid arthritis
0	2015	cardiovascular risk
0	2014	nf kappa b
0	2003	cholesterol
0	2007	serum antibody levels
0	2013	plaque
0	2000	chlamydia pneumoniae infection
0	2005	ischemic stroke
0	2011	mice
0	2011	interleukin 6
0	2004	lesions
0	2007	cardiovascular risk factors
0	2009	induction
0	2016	alzheimers disease
0	2007	artery disease
0	2005	coronary heart
0	2023	stroke
0	2011	dysfunction
0	2023	smooth muscle cells
0	2008	inflammatory response
0	2021	obesity
0	2021	protein
0	2023	cytokines
0	2013	community
0	2013	dendritic cells
0	2006	blood
0	2010	fimbria dependent activation
0	2008	invasion
0	2004	women
0	2010	porphyromonas gingivalis infection
0	2014	in vitro
0	2020	impact
0	2021	oral microbiome
0	2020	chronic inflammation
0	2020	oral hygiene
0	2004	progression
0	2021	pathways
0	2017	nitric oxide synthase
0	2010	model
0	2012	e deficient mice
0	2019	bidirectional relationship
0	2015	alveolar bone resorption
0	2005	serum antibody
0	2009	aortic endothelial cells
0	2002	dependent diabetes mellitus
0	2006	matrix metalloproteinases
0	2017	alveolar bone
0	2005	coronary disease
0	2018	diseases
0	2017	cohort study
0	2006	epidemiology
0	2003	healthy
0	2005	apparently healthy men
0	2002	acute phase reactants
0	2001	attachment loss
