# Supplementary material for: Association between periodontal disease and atherosclerosis: a bibliometric analysis
Source: Front Cardiovasc Med. 2024 Nov 14;11:1448125. doi: 10.3389/fcvm.2024.1448125 (PMC11602474; doi:10.3389/fcvm.2024.1448125)
Supplement: Supplementary file 10 [file Table10.xlsx]

## Sheet: Sheet1
标签	Cluster	Number of Nodes	Silhouette Value	Year	Keywords（BC）
0	#0	18	0.973	2010	cd204 (0.26); receptor deficient mice (0.26); periodontal bacteria (0.26); pregnancy complications (0.26); scaling and root planing (0.26)
1	#1	18	0.968	2010	leukocyte activation (0.6); host-pathogen interactions (0.6); leukocytes (0.6); cd62p (0.6); intimal hyperplasia (0.6)
2	#2	17	0.932	2008	abdominal aortic aneurysm (0.61); hbd-2 (0.61); host response (0.61); hbd-3 (0.61); adhesion molecules (0.61)
3	#3	15	0.933	2006	end-stage kidney disease (0.61); colonization (0.61); machine learning (0.61); pad (0.61); blood cells (0.61)
4	#4	15	0.988	2006	carotid endarterectomy (0.94); duplex sonography (0.94); dentition (0.94); estimated glomerular filtration rate (egfr) (0.94); cause specific mortality (0.94)
5	#5	13	1	2011	nox2 (0.51); nox4 (0.51); apolipoproteins (0.51); lymphatic circulation (0.51); hsp10 (0.51)
6	#6	13	1	2005	acid sphingomyelinase (0.94); density (0.94); attachment loss (0.94); carotid calcification (0.94); etiology (0.94)
7	#7	12	0.881	2007	atherosclerosis/etiology (0.39); serum fibrinogen (0.39); tem (0.39); coronary artery stenosis (0.39); cardiolipin (0.39)
8	#8	11	0.844	2011	epigenome-wide association study (ewas) (0.27); s disease (0.27); behavior (0.27); periomedicine (0.27); parkinson&#8217 (0.27)
9	#9	9	0.877	2005	murine model (0.29); cytokine induction (0.29); oral submucous fibrosis (0.29); glucose (0.29); lncrna (0.29)
