# Supplementary material for: Association between periodontal disease and atherosclerosis: a bibliometric analysis
Source: Front Cardiovasc Med. 2024 Nov 14;11:1448125. doi: 10.3389/fcvm.2024.1448125 (PMC11602474; doi:10.3389/fcvm.2024.1448125)
Supplement: Supplementary file 11 [file Table11.xlsx]

## Sheet: Sheet1
Frequency	BC	Year	Document
98	1.16	2012	Lockhart PB, 2012, CIRCULATION, V125, P2520, DOI 10.1161/CIR.0b013e31825719f3
90	0.66	2007	Tonetti MS, 2007, NEW ENGL J MED, V356, P911, DOI 10.1056/NEJMoa063186
72	0.29	2020	Sanz M, 2020, J CLIN PERIODONTOL, V47, P268, DOI 10.5334/gh.400
60	0.03	2002	Li L, 2002, CIRCULATION, V105, P861, DOI 10.1161/hc0702.104178
59	0.08	2000	Haraszthy VI, 2000, J PERIODONTOL, V71, P1554, DOI 10.1902/jop.2000.71.10.1554
55	0.11	2003	Lalla E, 2003, ARTERIOSCL THROM VAS, V23, P1405, DOI 10.1161/01.ATV.0000082462.26258.FE
51	0.24	2005	Desvarieux M, 2005, CIRCULATION, V111, P576, DOI 10.1161/01.CIR.0000154582.37101.15
48	0.08	2008	Paraskevas S, 2008, J CLIN PERIODONTOL, V35, P277, DOI 10.1111/j.1600-051X.2007.01173.x
44	0	2001	Beck JD, 2001, ARTERIOSCL THROM VAS, V21, P1816, DOI 10.1161/hq1101.097803
42	0.01	2007	Bahekar AA, 2007, AM HEART J, V154, P830, DOI 10.1016/j.ahj.2007.06.037
40	0.03	2004	DAiuto F, 2004, J DENT RES, V83, P156, DOI 10.1177/154405910408300214
40	0.02	2004	Gibson FC, 2004, CIRCULATION, V109, P2801, DOI 10.1161/01.CIR.0000129769.17895.F0
39	0.16	2020	Schenkein HA, 2020, PERIODONTOL 2000, V83, P90, DOI 10.1111/prd.12304
36	0.45	2013	Tonetti MS, 2013, J CLIN PERIODONTOL, V40, PS24, DOI 10.1111/jcpe.12089
36	0.17	2006	DAiuto F, 2006, AM HEART J, V151, P977, DOI 10.1016/j.ahj.2005.06.018
35	0.22	2013	Schenkein HA, 2013, J PERIODONTOL, V84, PS51, DOI 10.1111/jcpe.12060
34	0.12	2003	Desvarieux M, 2003, STROKE, V34, P2120, DOI 10.1161/01.STR.0000085086.50957.22
34	0.08	2000	Loos BG, 2000, J PERIODONTOL, V71, P1528, DOI 10.1902/jop.2000.71.10.1528
33	0.05	2010	Kebschull M, 2010, J DENT RES, V89, P879, DOI 10.1177/0022034510375281
33	0.12	2003	Slade GD, 2003, ARCH INTERN MED, V163, P1172, DOI 10.1001/archinte.163.10.1172
32	0.51	2000	Hujoel PP, 2000, JAMA-J AM MED ASSOC, V284, P1406, DOI 10.1001/jama.284.11.1406
32	0.14	2005	Pihlstrom BL, 2005, LANCET, V366, P1809, DOI 10.1016/S0140-6736(05)67728-8
32	0.57	2001	Howell TH, 2001, J AM COLL CARDIOL, V37, P445, DOI 10.1016/S0735-1097(00)01130-X
32	0.02	2018	Sen S, 2018, STROKE, V49, P355, DOI 10.1161/STROKEAHA.117.018990
29	0.02	2009	Tonetti MS, 2009, J CLIN PERIODONTOL, V36, P15, DOI 10.1111/j.1600-051X.2009.01417.x
29	0	2003	Scannapieco Frank A, 2003, ANN PERIODONTOL, V8, P38, DOI 10.1902/annals.2003.8.1.38
29	0.56	2005	DAiuto F, 2005, J DENT RES, V84, P269, DOI 10.1177/154405910508400312
27	0.25	2005	Brodala N, 2005, ARTERIOSCL THROM VAS, V25, P1446, DOI 10.1161/01.ATV.0000167525.69400.9c
27	0.08	2014	Velsko IM, 2014, PLOS ONE, V9, P0, DOI 10.1371/journal.pone.0097811
27	0.18	2018	Tonetti MS, 2018, J CLIN PERIODONTOL, V45, PS149, DOI 10.1111/jcpe.12945
27	0.03	1999	Ross R, 1999, NEW ENGL J MED, V340, P115, DOI 10.1056/NEJM199901143400207
26	0.09	2015	Eke PI, 2015, J PERIODONTOL, V86, P611, DOI 10.1902/jop.2015.140520
26	0	2011	Maekawa T, 2011, PLOS ONE, V6, P0, DOI 10.1371/journal.pone.0020240
26	0.02	2007	Mustapha IZ, 2007, J PERIODONTOL, V78, P2289, DOI 10.1902/jop.2007.070140
25	0	2015	Hajishengallis G, 2015, NAT REV IMMUNOL, V15, P30, DOI 10.1038/nri3785
25	1.11	2006	Elter JR, 2006, AM HEART J, V151, P0, DOI 10.1016/j.ahj.2005.10.002
24	0.1	2003	Amar S, 2003, ARTERIOSCL THROM VAS, V23, P1245, DOI 10.1161/01.ATV.0000078603.90302.4A
23	0.05	2008	Humphrey LL, 2008, J GEN INTERN MED, V23, P2079, DOI 10.1007/s11606-008-0787-6
23	0.12	2012	Eke PI, 2012, J DENT RES, V91, P914, DOI 10.1177/0022034512457373
23	0	2019	Dominy SS, 2019, SCI ADV, V5, P0, DOI 10.1126/sciadv.aau3333
23	0.03	2008	Dietrich T, 2008, CIRCULATION, V117, P1668, DOI 10.1161/CIRCULATIONAHA.107.711507
22	0	2013	Dietrich Thomas, 2013, J PERIODONTOL, V84, PS70, DOI 10.1111/jcpe.12062
22	0.09	2000	Wu TJ, 2000, ARCH INTERN MED, V160, P2749, DOI 10.1001/archinte.160.18.2749
22	0.12	2018	Caton JG, 2018, J CLIN PERIODONTOL, V45, PS1, DOI 10.1111/jcpe.12935
22	0.17	2006	Spahr A, 2006, ARCH INTERN MED, V166, P554, DOI 10.1001/archinte.166.5.554
21	0.05	2001	Noack B, 2001, J PERIODONTOL, V72, P1221, DOI 10.1902/jop.2000.72.9.1221
20	0	2008	Cairo F, 2008, J CLIN PERIODONTOL, V35, P465, DOI 10.1111/j.1600-051X.2008.01228.x
19	0.97	2009	Higashi Y, 2009, ATHEROSCLEROSIS, V206, P604, DOI 10.1016/j.atherosclerosis.2009.03.037
19	0.02	2005	Kozarov EV, 2005, ARTERIOSCL THROM VAS, V25, PE17, DOI 10.1161/01.ATV.0000155018.67835.1a
18	0	2013	Reyes L, 2013, J PERIODONTOL, V84, PS30, DOI 10.1902/jop.2013.1340012
18	0.24	2005	Beck JD, 2005, ATHEROSCLEROSIS, V183, P342, DOI 10.1016/j.atherosclerosis.2005.03.017
18	0.6	2016	Rydén L, 2016, CIRCULATION, V133, P576, DOI 10.1161/CIRCULATIONAHA.115.020324
18	0.12	2003	Joshipura KJ, 2003, STROKE, V34, P47, DOI 10.1161/01.STR.0000052974.79428.0C
18	0.21	2020	Aguilera EM, 2020, CARDIOVASC RES, V116, P28, DOI 10.1093/cvr/cvz201
17	0.16	2020	Herrera D, 2020, PERIODONTOL 2000, V83, P66, DOI 10.1111/prd.12302
17	0.06	1996	Beck J, 1996, J PERIODONTOL, V67, P1123, DOI 10.1902/jop.1996.67.10s.1123
17	0	2021	Zardawi F, 2021, FRONT CARDIOVASC MED, V7, P0, DOI 10.3389/fcvm.2020.625579
17	0.1	2003	Pussinen PJ, 2003, ARTERIOSCL THROM VAS, V23, P1250, DOI 10.1161/01.ATV.0000072969.71452.87
16	0.02	2009	Friedewald VE, 2009, AM J CARDIOL, V104, P59, DOI 10.1016/j.amjcard.2009.05.002
16	0.05	2016	Ahn YB, 2016, ATHEROSCLEROSIS, V251, P311, DOI 10.1016/j.atherosclerosis.2016.07.898
16	0.96	2008	Higashi Y, 2008, HYPERTENSION, V51, P446, DOI 10.1161/HYPERTENSIONAHA.107.101535
16	0	2004	Meurman JH, 2004, CRIT REV ORAL BIOL M, V15, P403, DOI 10.1177/154411130401500606
15	0	2021	Hajishengallis G, 2021, NAT REV IMMUNOL, V21, P426, DOI 10.1038/s41577-020-00488-6
15	0	2003	Pearson TA, 2003, CIRCULATION, V107, P499, DOI 10.1161/01.CIR.0000052939.59093.45
15	0.39	1999	Morrison HI, 1999, J CARDIOVASC RISK, V6, P7
15	0.28	2005	Pussinen PJ, 2005, ARTERIOSCL THROM VAS, V25, P833, DOI 10.1161/01.ATV.0000157982.69663.59
15	0.02	2005	Söder PÖ, 2005, STROKE, V36, P1195, DOI 10.1161/01.STR.0000165916.90593.cb
14	0.09	1999	Dorn BR, 1999, INFECT IMMUN, V67, P5792, DOI 10.1128/IAI.67.11.5792-5798.1999
14	0.03	1999	Chiu B, 1999, AM HEART J, V138, PS534, DOI 10.1016/S0002-8703(99)70294-2
14	0.12	2005	Engebretson SP, 2005, STROKE, V36, P561, DOI 10.1161/01.STR.0000155734.34652.6c
14	0.02	2020	Xie MR, 2020, CIRC RES, V126, PE15, DOI 10.1161/CIRCRESAHA.119.315502
14	0.09	1998	Beck J D, 1998, ANN PERIODONTOL, V3, P127, DOI 10.1902/annals.1998.3.1.127
14	0.02	2014	Teeuw WJ, 2014, J CLIN PERIODONTOL, V41, P70, DOI 10.1111/jcpe.12171
14	0.21	2000	Slade GD, 2000, J DENT RES, V79, P49, DOI 10.1177/00220345000790010701
14	0	2003	Janket SJ, 2003, ORAL SURG ORAL MED O, V95, P559, DOI 10.1067/moe.2003.107
14	0.06	2018	Carrizales-Sepúlveda EF, 2018, HEART LUNG CIRC, V27, P1327, DOI 10.1016/j.hlc.2018.05.102
14	0	2005	Seinost G, 2005, AM HEART J, V149, P1050, DOI 10.1016/j.ahj.2004.09.059
14	0.07	2019	Suh JS, 2019, INT J ORAL SCI, V11, P0, DOI 10.1038/s41368-019-0054-1
13	0	2018	Lamont RJ, 2018, NAT REV MICROBIOL, V16, P745, DOI 10.1038/s41579-018-0089-x
13	0.14	2009	Vidal F, 2009, J PERIODONTOL, V80, P786, DOI 10.1902/jop.2009.080471
13	0.16	2013	Rivera MF, 2013, PLOS ONE, V8, P0, DOI 10.1371/journal.pone.0057178
13	0.18	2002	Hujoel PP, 2002, J DENT RES, V81, P186, DOI 10.1177/154405910208100309
13	0	2007	Seymour GJ, 2007, CLIN MICROBIOL INFEC, V13, P3, DOI 10.1111/j.1469-0691.2007.01798.x
13	0.16	2006	Nakano K, 2006, J CLIN MICROBIOL, V44, P3313, DOI 10.1128/JCM.00377-06
13	0.02	2003	Buhlin K, 2003, EUR HEART J, V24, P2099, DOI 10.1016/j.ehj.2003.09.016
12	0	2002	Genco R, 2002, J AM DENT ASSOC, V133, P14S, DOI 10.14219/jada.archive.2002.0375
12	0	1998	Deshpande RG, 1998, INFECT IMMUN, V66, P5337, DOI 10.1128/IAI.66.11.5337-5343.1998
12	0	2019	Bui FQ, 2019, BIOMED J, V42, P27, DOI 10.1016/j.bj.2018.12.001
12	0.02	1999	Beck JD, 1999, AM HEART J, V138, PS528, DOI 10.1016/S0002-8703(99)70293-0
12	0	2013	Desvarieux M, 2013, J AM HEART ASSOC, V2, P0, DOI 10.1161/JAHA.113.000254
12	0.03	2009	Gaetti-Jardim E, 2009, J MED MICROBIOL, V58, P1568, DOI 10.1099/jmm.0.013383-0
12	0.03	2009	Piconi S, 2009, FASEB J, V23, P1196, DOI 10.1096/fj.08-119578
11	0.06	2010	Hayashi C, 2010, MOL ORAL MICROBIOL, V25, P305, DOI 10.1111/j.2041-1014.2010.00582.x
11	0.05	2011	Hayashi C, 2011, ATHEROSCLEROSIS, V215, P52, DOI 10.1016/j.atherosclerosis.2010.12.009
11	0	2018	Papapanou PN, 2018, J CLIN PERIODONTOL, V45, PS162, DOI 10.1111/jcpe.12946
11	0	2000	Mattila KJ, 2000, J DENT RES, V79, P756, DOI 10.1177/00220345000790020901
11	0	1999	Arbes SJ, 1999, J DENT RES, V78, P1777, DOI 10.1177/00220345990780120301
10	0.05	2006	Kozarov E, 2006, MICROBES INFECT, V8, P687, DOI 10.1016/j.micinf.2005.09.004
10	0	2011	Rosenfeld ME, 2011, THROMB HAEMOSTASIS, V106, P858, DOI 10.1160/TH11-06-0392
10	0	2014	Orlandi M, 2014, ATHEROSCLEROSIS, V236, P39, DOI 10.1016/j.atherosclerosis.2014.06.002
10	0.02	2017	Ridker PM, 2017, NEW ENGL J MED, V377, P1119, DOI 10.1056/NEJMoa1707914
10	0	2002	Libby P, 2002, CIRCULATION, V105, P1135, DOI 10.1161/hc0902.104353
9	0	2020	Priyamvara A, 2020, CURR ATHEROSCLER REP, V22, P0, DOI 10.1007/s11883-020-00848-6
9	0.03	2013	DAiuto F, 2013, J CLIN PERIODONTOL, V40, PS85, DOI 10.1902/jop.2013.134007
9	0	2005	Kinane DF, 2005, J CLIN PERIODONTOL, V32, P708, DOI 10.1111/j.1600-051X.2005.00741.x
9	0.13	1996	Joshipura KJ, 1996, J DENT RES, V75, P1631, DOI 10.1177/00220345960750090301
9	0	2002	Choi JJ, 2002, J DENT RES, V81, P344, DOI 10.1177/154405910208100511
9	0.03	2017	Aarabi G, 2017, J DENT RES, V96, P610, DOI 10.1177/0022034517699786
8	0.02	2017	Berlin-Broner Y, 2017, INT ENDOD J, V50, P847, DOI 10.1111/iej.12710
8	0.02	2003	Hung HC, 2003, CIRCULATION, V107, P1152, DOI 10.1161/01.CIR.0000051456.68470.C8
8	0.01	2004	Pussinen PJ, 2004, STROKE, V35, P2020, DOI 10.1161/01.STR.0000136148.29490.fe
8	0.12	2021	Zhang JQ, 2021, FRONT IMMUNOL, V12, P0, DOI 10.3389/fimmu.2021.766560
8	0.03	2016	Chhibber-Goel J, 2016, NPJ BIOFILMS MICROBI, V2, P0, DOI 10.1038/s41522-016-0009-7
8	0	2009	Behle JH, 2009, J CLIN PERIODONTOL, V36, P287, DOI 10.1111/j.1600-051X.2009.01382.x
8	0.03	1997	Danesh J, 1997, LANCET, V350, P430, DOI 10.1016/S0140-6736(97)03079-1
8	0	2004	Pussinen PJ, 2004, EUR J CARDIOV PREV R, V11, P408, DOI 10.1097/00149831-200410000-00008
8	0	2004	Grau AJ, 2004, STROKE, V35, P496, DOI 10.1161/01.STR.0000110789.20526.9D
8	0.02	2009	Offenbacher S, 2009, J PERIODONTOL, V80, P190, DOI 10.1902/jop.2009.080007
8	0.01	2001	Hujoel PP, 2001, J AM DENT ASSOC, V132, P883, DOI 10.14219/jada.archive.2001.0300
8	0	2009	Buhlin K, 2009, ATHEROSCLEROSIS, V206, P518, DOI 10.1016/j.atherosclerosis.2009.03.035
8	0.02	2000	Emingil G, 2000, J PERIODONTOL, V71, P1882, DOI 10.1902/jop.2000.71.12.1882
8	0	2006	Padilla C, 2006, J PERIODONTAL RES, V41, P350, DOI 10.1111/j.1600-0765.2006.00882.x
8	0.09	2014	Kassebaum NJ, 2014, J DENT RES, V93, P1045, DOI 10.1177/0022034514552491
7	0.11	2018	Kim HJ, 2018, J PERIODONTAL IMPLAN, V48, P60, DOI 10.5051/jpis.2018.48.1.60
7	0.02	2007	Pucar A, 2007, J PERIODONTOL, V78, P677, DOI 10.1902/jop.2007.060062
7	0	2006	Moutsopoulos NM, 2006, ANN NY ACAD SCI, V1088, P251, DOI 10.1196/annals.1366.032
7	0.06	2009	Inaba H, 2009, FEBS LETT, V583, P128, DOI 10.1016/j.febslet.2008.11.036
7	0	2007	Pussinen PJ, 2007, ATHEROSCLEROSIS, V193, P222, DOI 10.1016/j.atherosclerosis.2006.06.027
7	0	2010	Darveau RP, 2010, NAT REV MICROBIOL, V8, P481, DOI 10.1038/nrmicro2337
7	0.02	2007	Nibali L, 2007, J CLIN PERIODONTOL, V34, P931, DOI 10.1111/j.1600-051X.2007.01133.x
7	0	2005	Kshirsagar AV, 2005, AM J KIDNEY DIS, V45, P650, DOI 10.1053/j.ajkd.2004.12.009
7	0	2002	Glurich I, 2002, CLIN DIAGN LAB IMMUN, V9, P425, DOI 10.1128/CDLI.9.2.425-432.2002
7	0	2011	Hajishengallis G, 2011, CELL HOST MICROBE, V10, P497, DOI 10.1016/j.chom.2011.10.006
7	0.09	2020	Orlandi M, 2020, PERIODONTOL 2000, V83, P107, DOI 10.1111/prd.12299
7	0	2006	Gibson FC, 2006, J DENT RES, V85, P106, DOI 10.1177/154405910608500202
7	0	2005	Fiehn NE, 2005, J PERIODONTOL, V76, P731, DOI 10.1902/jop.2005.76.5.731
7	0	1999	Danesh J, 1999, AM HEART J, V138, PS434, DOI 10.1016/S0002-8703(99)70270-X
7	0	2018	Beck JD, 2018, J PERIODONTOL, V89, P157, DOI 10.1002/JPER.17-0426
7	0	2007	Roth GA, 2007, ATHEROSCLEROSIS, V190, P271, DOI 10.1016/j.atherosclerosis.2006.03.018
7	0	2007	Zaremba M, 2007, J PERIODONTOL, V78, P322, DOI 10.1902/jop.2006.060081
7	0	2021	Tiensripojamarn N, 2021, J CLIN PERIODONTOL, V48, P348, DOI 10.1111/jcpe.13418
6	0	2003	Persson GR, 2003, EUR HEART J, V24, P2108, DOI 10.1016/j.ehj.2003.10.007
6	0.02	2018	Saffi MAL, 2018, ORAL DIS, V24, P1349, DOI 10.1111/odi.12909
6	0.02	2002	Mattila K, 2002, BMC INFECT DIS, V2, P0, DOI 10.1186/1471-2334-2-30
6	0	2003	Craig RG, 2003, J PERIODONTOL, V74, P1007, DOI 10.1902/jop.2003.74.7.1007
6	0	2000	Wu TJ, 2000, AM J EPIDEMIOL, V151, P273, DOI 10.1093/oxfordjournals.aje.a010203
6	0	2000	Lösche W, 2000, J CLIN PERIODONTOL, V27, P537, DOI 10.1034/j.1600-051x.2000.027008537.x
6	0.03	2020	Farrugia C, 2020, J DENT RES, V99, P1494, DOI 10.1177/0022034520943187
6	0	2002	Buhlin K, 2002, J CLIN PERIODONTOL, V29, P254, DOI 10.1034/j.1600-051x.2002.290312.x
6	0	2006	Forner L, 2006, J CLIN PERIODONTOL, V33, P401, DOI 10.1111/j.1600-051X.2006.00924.x
6	0	2012	Carrion J, 2012, J IMMUNOL, V189, P3178, DOI 10.4049/jimmunol.1201053
6	0	2010	Bouchard P, 2010, EUR HEART J SUPPL, V12, PB13, DOI 10.1093/eurheartj/suq001
6	0.05	2017	Slots J, 2017, PERIODONTOL 2000, V75, P7, DOI 10.1111/prd.12221
6	0	2005	Chun YHP, 2005, J PERIODONTAL RES, V40, P87, DOI 10.1111/j.1600-0765.2004.00771.x
6	0	2009	Marcaccini AM, 2009, J PERIODONTOL, V80, P594, DOI 10.1902/jop.2009.080561
6	0	2007	Aimetti M, 2007, J PERIODONTOL, V78, P1718, DOI 10.1902/jop.2007.060473
6	0	2021	Pirih FQ, 2021, PERIODONTOL 2000, V87, P50, DOI 10.1111/prd.12379
6	0	2021	Page MJ, 2021, BMJ-BRIT MED J, V372, P0, DOI 10.1016/j.ijsu.2021.105906
6	0	2008	DAiuto F, 2008, J CLIN ENDOCR METAB, V93, P3989, DOI 10.1210/jc.2007-2522
6	0.06	2010	Nakajima T, 2010, J PERIODONTAL RES, V45, P116, DOI 10.1111/j.1600-0765.2009.01209.x
6	0.39	2004	DAiuto F, 2004, J PERIODONTAL RES, V39, P236, DOI 10.1111/j.1600-0765.2004.00731.x
6	0	2018	Aarabi G, 2018, INT J MOL SCI, V19, P0, DOI 10.3390/ijms19071978
6	0	2021	Xu T, 2021, INT J ORAL SCI, V13, P0, DOI 10.1038/s41368-021-00134-4
6	0	2002	Geerts SO, 2002, J PERIODONTOL, V73, P73, DOI 10.1902/jop.2002.73.1.73
6	0.02	1997	Grau AJ, 1997, STROKE, V28, P1724, DOI 10.1161/01.STR.28.9.1724
6	0	2010	Hayashi C, 2010, J INNATE IMMUN, V2, P334, DOI 10.1159/000314686
6	0	2009	Friedewald VE, 2009, J PERIODONTOL, V80, P1021, DOI 10.1902/jop.2009.097001
6	0.03	2006	Ford PJ, 2006, ORAL MICROBIOL IMMUN, V21, P206, DOI 10.1111/j.1399-302X.2006.00276.x
6	0	2016	Chistiakov DA, 2016, EXP MOL PATHOL, V100, P220, DOI 10.1016/j.yexmp.2016.01.006
5	0	2009	Buhlin K, 2009, J CLIN PERIODONTOL, V36, P541, DOI 10.1111/j.1600-051X.2009.01430.x
5	0	2011	Rafferty B, 2011, J INTERN MED, V270, P273, DOI 10.1111/j.1365-2796.2011.02373.x
5	0	2012	Franek E, 2012, KARDIOL POL, V70, P7
5	0	2017	Jonsson AL, 2017, NAT REV CARDIOL, V14, P79, DOI 10.1038/nrcardio.2016.183
5	0	1999	Epstein SE, 1999, CIRCULATION, V100, PE20, DOI 10.1161/01.CIR.100.4.e20
5	0.02	2012	López-Jornet P, 2012, J PERIODONTOL, V83, P690, DOI 10.1902/jop.2011.110412
5	0	2018	Papapanou PN, 2018, J PERIODONTOL, V89, PS173, DOI 10.1002/JPER.17-0721
5	0	2004	Nakib SA, 2004, J PERIODONTOL, V75, P505, DOI 10.1902/jop.2004.75.4.505
5	0	2013	Poole S, 2013, J ALZHEIMERS DIS, V36, P665, DOI 10.3233/JAD-121918
5	0	2016	Zeng XT, 2016, INT J CARDIOL, V203, P1044, DOI 10.1016/j.ijcard.2015.11.092
5	0.17	2009	Amar S, 2009, J IMMUNOL, V182, P1584, DOI 10.4049/jimmunol.182.3.1584
5	0	2017	Beukers NGFM, 2017, J EPIDEMIOL COMMUN H, V71, P37, DOI 10.1136/jech-2015-206745
5	0.23	2020	Roth GA, 2020, J AM COLL CARDIOL, V76, P2982, DOI 10.1016/j.jacc.2020.11.010
5	0	2018	Benjamin EJ, 2018, CIRCULATION, V137, PE67, DOI 10.1161/CIR.0000000000000558
5	0	2015	Hussain M, 2015, FRONT IMMUNOL, V6, P0, DOI 10.3389/fimmu.2015.00045
5	0	2004	Chi HH, 2004, CIRCULATION, V110, P1678, DOI 10.1161/01.CIR.0000142085.39015.31
5	0	2016	Sharma P, 2016, J CLIN PERIODONTOL, V43, P104, DOI 10.1111/jcpe.12502
5	0.02	2011	Choi J, 2011, J PERIODONTAL RES, V46, P240, DOI 10.1111/j.1600-0765.2010.01339.x
5	0	2019	Park SY, 2019, EUR HEART J, V40, P1138, DOI 10.1093/eurheartj/ehy836
5	0	1997	Chiu B, 1997, CIRCULATION, V96, P2144
5	0.01	2016	Chen DY, 2016, PLOS ONE, V11, P0, DOI 10.1371/journal.pone.0165601
5	0.39	2004	DAiuto F, 2004, J CLIN PERIODONTOL, V31, P402, DOI 10.1111/j.1600-051X.2004.00580.x
5	0	2011	Lei L, 2011, J PERIODONTAL RES, V46, P427, DOI 10.1111/j.1600-0765.2011.01356.x
5	0	2004	Elter JR, 2004, J PERIODONTOL, V75, P782, DOI 10.1902/jop.2004.75.6.782
5	0	2012	Eke PI, 2012, J PERIODONTOL, V83, P1449, DOI 10.1902/jop.2012.110664
5	0	1999	Offenbacher S, 1999, J PERIODONTAL RES, V34, P346, DOI 10.1111/j.1600-0765.1999.tb02264.x
5	0	2003	Haynes WG, 2003, ARTERIOSCL THROM VAS, V23, P1309, DOI 10.1161/01.ATV.0000087144.24654.71
5	0.03	2019	Libby P, 2019, NAT REV DIS PRIMERS, V5, P0, DOI 10.1038/s41572-019-0106-z
5	0	2015	Chukkapalli SS, 2015, PLOS ONE, V10, P0, DOI 10.1371/journal.pone.0143291
5	0.03	2015	Leng WD, 2015, INT J CARDIOL, V201, P469, DOI 10.1016/j.ijcard.2015.07.087
5	0	2002	Libby P, 2002, NATURE, V420, P868, DOI 10.1038/nature01323
5	0	2010	DAiuto F, 2010, J DENT RES, V89, P1241, DOI 10.1177/0022034510375830
5	0	2004	Khader YS, 2004, J PERIODONTOL, V75, P1046, DOI 10.1902/jop.2004.75.8.1046
5	0.03	2002	Katz J, 2002, J PERIODONTOL, V73, P494, DOI 10.1902/jop.2002.73.5.494
5	0	2011	Figuero E, 2011, J PERIODONTOL, V82, P1469, DOI 10.1902/jop.2011.100719
5	0	2010	Zhang T, 2010, FEMS IMMUNOL MED MIC, V59, P143, DOI 10.1111/j.1574-695X.2010.00674.x
5	0	2017	Leira Y, 2017, EUR J EPIDEMIOL, V32, P43, DOI 10.1007/s10654-016-0170-6
5	0.02	2004	Giacona MB, 2004, FEMS MICROBIOL LETT, V241, P95, DOI 10.1016/j.femsle.2004.10.009
5	0	2007	Page RC, 2007, J PERIODONTOL, V78, P1387, DOI 10.1902/jop.2007.060264
5	0	2016	Gimbrone MA, 2016, CIRC RES, V118, P620, DOI 10.1161/CIRCRESAHA.115.306301
4	0	2012	Pasqualini D, 2012, J ENDODONT, V38, P1570, DOI 10.1016/j.joen.2012.08.013
4	0	2016	Hansen GM, 2016, AM J CARDIOL, V118, P489, DOI 10.1016/j.amjcard.2016.05.036
4	0	2009	Blaizot A, 2009, INT DENT J, V59, P197, DOI 10.1922/IDJ, 2114Sixou13
4	0.04	2015	Grubbs V, 2015, J PERIODONTOL, V86, P1126, DOI 10.1902/jop.2015.150195
4	0.03	1995	MATTILA KJ, 1995, CLIN INFECT DIS, V20, P588, DOI 10.1093/clinids/20.3.588
4	0.02	2008	Madan M, 2008, PLOS ONE, V3, P0, DOI 10.1371/journal.pone.0003204
4	0	2014	Calandrini CA, 2014, ORAL DIS, V20, Pe128, DOI 10.1111/odi.12205
4	0	2017	Adolph M, 2017, SCI REP-UK, V7, P0, DOI 10.1038/srep44604
4	0.02	1997	Gupta S, 1997, CIRCULATION, V96, P404
4	0	2015	Cotti E, 2015, INT ENDOD J, V48, P926, DOI 10.1111/iej.12506
4	0	1998	Mattila KJ, 1998, CLIN INFECT DIS, V26, P719, DOI 10.1086/514570
4	0	2015	Schaefer AS, 2015, CIRC-CARDIOVASC GENE, V8, P159, DOI 10.1161/CIRCGENETICS.114.000554
4	0	2012	Bostanci N, 2012, FEMS MICROBIOL LETT, V333, P1, DOI 10.1111/j.1574-6968.2012.02579.x
4	0	2013	Vidal F, 2013, J CLIN PERIODONTOL, V40, P681, DOI 10.1111/jcpe.12110
4	0.23	2019	Czesnikiewicz-Guzik M, 2019, EUR HEART J, V40, P3459, DOI 10.1093/eurheartj/ehz646
4	0.2	2018	Atarbashi-Moghadam F, 2018, ARYA ATHEROSCLER, V14, P53, DOI 10.22122/arya.v14i2.1504
4	0.02	1998	Loesche WJ, 1998, J AM DENT ASSOC, V129, P301, DOI 10.14219/jada.archive.1998.0204
4	0	2012	Artenjak A, 2012, AUTOIMMUN REV, V11, P873, DOI 10.1016/j.autrev.2012.03.002
4	0	2011	Cotti E, 2011, INT J CARDIOL, V148, P4, DOI 10.1016/j.ijcard.2010.08.011
4	0	2013	Bochenek G, 2013, HUM MOL GENET, V22, P4516, DOI 10.1093/hmg/ddt299
4	0.02	2015	Chukkapalli SS, 2015, PATHOG DIS, V73, P0, DOI 10.1093/femspd/ftv009
4	0	1998	Loesche W J, 1998, ANN PERIODONTOL, V3, P161, DOI 10.1902/annals.1998.3.1.161
4	0.1	2014	de Boer SPM, 2014, ATHEROSCLEROSIS, V237, P84, DOI 10.1016/j.atherosclerosis.2014.08.050
4	0	1998	Joshipura K J, 1998, ANN PERIODONTOL, V3, P175, DOI 10.1902/annals.1998.3.1.175
4	0	2011	Buhlin K, 2011, J CLIN PERIODONTOL, V38, P1007, DOI 10.1111/j.1600-051X.2011.01775.x
4	0	2011	Chen LP, 2011, AM J KIDNEY DIS, V57, P276, DOI 10.1053/j.ajkd.2010.09.016
4	0.01	2014	Chukkapalli SS, 2014, INFECT IMMUN, V82, P1959, DOI 10.1128/IAI.01511-14
4	0	2008	Gibson FC, 2008, FRONT BIOSCI-LANDMRK, V13, P2041, DOI 10.2741/2822
4	0	1996	Herzberg MC, 1996, J PERIODONTOL, V67, P1138, DOI 10.1902/jop.1996.67.10s.1138
4	0.07	2015	Fang FC, 2015, J CLIN PERIODONTOL, V42, P537, DOI 10.1111/jcpe.12411
4	0.02	2015	Poole S, 2015, J ALZHEIMERS DIS, V43, P67, DOI 10.3233/JAD-140315
4	0	1996	Offenbacher S, 1996, J PERIODONTOL, V67, P1103, DOI 10.1902/jop.1996.67.10s.1103
4	0.02	2017	Fleetwood AJ, 2017, FRONT CELL INFECT MI, V7, P0, DOI 10.3389/fcimb.2017.00351
3	0.02	1996	Offenbacher S, 1996, ANN PERIODONTOL, V1, P821, DOI 10.1902/annals.1996.1.1.821
3	0	1999	Gurfinkel E, 1999, EUR HEART J, V20, P121, DOI 10.1053/euhj.1998.1283
3	0.02	1997	GENCO R, 1997, J DENT RES, V76, P408
3	0	1998	Haraszthy VI, 1998, J DENT RES, V77, P666
3	0	1997	Ridker PM, 1997, NEW ENGL J MED, V336, P973, DOI 10.1056/NEJM199704033361401
3	0	2000	Beck JD, 2000, PERIODONTOL 2000, V23, P110, DOI 10.1034/j.1600-0757.2000.2230111.x
