# Supplementary material for: Association between periodontal disease and atherosclerosis: a bibliometric analysis
Source: Front Cardiovasc Med. 2024 Nov 14;11:1448125. doi: 10.3389/fcvm.2024.1448125 (PMC11602474; doi:10.3389/fcvm.2024.1448125)
Supplement: Supplementary file 12 [file Table12.xlsx]

## Sheet: Sheet1
Frequency	BC	Year	Journal
1304	0.11	2000	J PERIODONTOL
1079	0.72	2000	J CLIN PERIODONTOL
1076	0.54	2000	CIRCULATION
1006	0.14	2000	J DENT RES
868	0.03	2002	ARTERIOSCL THROM VAS
797	0	2000	ATHEROSCLEROSIS
793	0.03	2002	J PERIODONTAL RES
745	0.06	2000	NEW ENGL J MED
649	0.06	2003	PERIODONTOL 2000
615	0.64	2000	INFECT IMMUN
524	0.78	2000	ANN PERIODONTOL
509	0	2012	PLOS ONE
498	0.09	2000	LANCET
497	0	2002	AM HEART J
409	0.09	2002	STROKE
396	0	2002	J AM COLL CARDIOL
365	0.51	2001	JAMA-J AM MED ASSOC
364	0.43	2004	J IMMUNOL
358	0.03	2000	EUR HEART J
348	0.56	2004	ORAL MICROBIOL IMMUN
346	0.44	2006	NATURE
332	0.45	2002	J CLIN INVEST
328	0.03	2002	J BIOL CHEM
309	0.12	2007	CIRC RES
306	0.38	2004	P NATL ACAD SCI USA
280	0.12	2000	J AM DENT ASSOC
251	0.03	2010	ORAL DIS
207	0.06	2002	ARCH INTERN MED
206	0.11	2000	BMJ-BRIT MED J
195	0.06	2003	CLIN EXP IMMUNOL
192	0	2005	AM J CARDIOL
191	0.09	2004	J CLIN MICROBIOL
190	0	2005	J INTERN MED
189	0.15	2000	BRIT MED J
173	0	2013	ARCH ORAL BIOL
161	0.09	2014	NAT REV IMMUNOL
154	0.06	2018	SCI REP-UK
145	0.06	2008	SCIENCE
144	0	2009	CARDIOVASC RES
141	0.09	2010	FASEB J
129	0.11	2001	AM J EPIDEMIOL
115	0	2007	ORAL SURG ORAL MED O
115	0	2011	INT J CARDIOL
112	0	2007	INT DENT J
111	0.14	2014	MOL ORAL MICROBIOL
107	0	2020	INT J MOL SCI
106	0.06	2017	FRONT IMMUNOL
105	0.03	2019	CLIN ORAL INVEST
101	0.06	2006	ACTA ODONTOL SCAND
98	0.49	2000	CLIN INFECT DIS
94	0.03	2012	NAT MED
91	0	2006	CRIT REV ORAL BIOL M
91	0.03	2017	J ORAL MICROBIOL
87	0	2011	HYPERTENSION
86	0	2008	DIABETES CARE
85	0.06	2008	ANN NY ACAD SCI
83	0.06	2010	BIOCHEM BIOPH RES CO
82	0.11	2010	CELL
81	0	2009	J LIPID RES
79	0	2019	BMC ORAL HEALTH
57	0	2010	CELL MICROBIOL
56	0	2021	J CLIN MED
55	0	2006	BLOOD
52	0.03	2006	AM J PATHOL
45	0	2020	NAT REV CARDIOL
44	0	2020	BIOMED RES INT
39	0	2022	J AM HEART ASSOC
37	0	2022	FRONT CELL INFECT MI
36	0	2011	ANN INTERN MED
36	0	2011	COMMUNITY DENT ORAL
35	0	2022	FRONT MICROBIOL
32	0	2022	NAT COMMUN
30	0	2004	FEMS MICROBIOL LETT
28	0	2005	CLIN DIAGN LAB IMMUN
27	0	2023	FRONT CARDIOVASC MED
27	0	2013	THROMB HAEMOSTASIS
26	0	2011	MICROB PATHOGENESIS
25	0	2011	J GEN INTERN MED
25	0	2016	MEDIAT INFLAMM
24	0.03	2012	J BACTERIOL
24	0	2009	J EXP MED
23	0	2011	MICROBES INFECT
20	0	2007	AM J KIDNEY DIS
19	0	2005	J CARDIOVASC RISK
19	0	2023	CURR ATHEROSCLER REP
19	0	2007	CURR OPIN LIPIDOL
18	0	2023	INT J ORAL SCI
18	0	2023	INT ENDOD J
17	0	2023	BMC CARDIOVASC DISOR
17	0	2023	NAT REV DIS PRIMERS
16	0	2023	CELL HOST MICROBE
15	0	2021	BRIT DENT J
15	0	2021	NAT REV MICROBIOL
15	0	2021	J INDIAN SOC PERIODONTOL
15	0	2023	FRONT PHYSIOL
14	0	2022	NUTRIENTS
14	0	2017	INNATE IMMUN-LONDON
14	0	2020	J ENDODONT
13	0	2017	NAT IMMUNOL
13	0	2011	CLIN CHEM
13	0	2017	J LEUKOCYTE BIOL
13	0	2010	FEBS LETT
12	0	2013	EUR J INTERN MED
12	0	2018	J PUBLIC HEALTH DENT
12	0	2011	J MED MICROBIOL
11	0	2015	J INFECT DIS
11	0	2017	EUR J IMMUNOL
11	0	2012	FEMS IMMUNOL MED MIC
11	0	2020	ANAEROBE
11	0	2014	THROMB RES
10	0	2011	CYTOKINE
10	0	2019	MEDICINE
9	0	2007	EUR J CARDIOV PREV R
9	0	2007	ARTERIOSCLER THROMB
9	0	2019	INT J EPIDEMIOL
7	0	2005	EUR J ORAL SCI
