# Supplementary material for: Association between periodontal disease and atherosclerosis: a bibliometric analysis
Source: Front Cardiovasc Med. 2024 Nov 14;11:1448125. doi: 10.3389/fcvm.2024.1448125 (PMC11602474; doi:10.3389/fcvm.2024.1448125)
Supplement: Supplementary file 13 [file Table13.xlsx]

## Sheet: Sheet1
Year	Publication Number
2000	12
2001	10
2002	25
2003	27
2004	42
2005	42
2006	50
2007	63
2008	65
2009	63
2010	74
2011	96
2012	76
2013	90
2014	89
2015	77
2016	62
2017	91
2018	71
2019	67
2020	97
2021	97
2022	91
2023	111
