# Supplementary material for: Association between periodontal disease and atherosclerosis: a bibliometric analysis
Source: Front Cardiovasc Med. 2024 Nov 14;11:1448125. doi: 10.3389/fcvm.2024.1448125 (PMC11602474; doi:10.3389/fcvm.2024.1448125)
Supplement: Supplementary file 14 [file Table14.xlsx]

## Sheet: Sheet1
Journal	JCR category（Subject Category - Subcategory）	IF（2024）	Quartiles
J PERIODONTOL	Dentistry-Periodontics	4.2	Q1
J CLIN PERIODONTOL	Dentistry-Periodontics	5.8	Q1
CIRCULATION	Medicine-Cardiology and Cardiovascular Medicine	35.5	Q1
J DENT RES	Dentistry-Dentistry (miscellaneous)	5.7	Q1
ARTERIOSCL THROM VAS	Medicine-Cardiology and Cardiovascular Medicine	7.4	Q1
ATHEROSCLEROSIS	Medicine-Cardiology and Cardiovascular Medicine	4.9	Q1
J PERIODONTAL RES	Dentistry-Periodontics	3.4	Q1
NEW ENGL J MED	Medicine-Medicine (miscellaneous)	96.2	Q1
PERIODONTOL 2000	Dentistry-Periodontics	17.5	Q1
INFECT IMMUN	Immunology and Microbiology- Immunology	2.9	Q2
ANN PERIODONTOL				The Annals of Periodontology (abbreviated as Ann Periodontol) is a professional journal published by the American Academy of Periodontology (AAP). This journal focuses on research and clinical practice in the field of periodontology. However, it is important to note that the Annals of Periodontology has been replaced by the Journal of Periodontology (abbreviated as J Periodontol), and since 2004,…
PLOS ONE	Multidisciplinary-Multidisciplinary	2.9	Q1
LANCET	Medicine-Medicine (miscellaneous)	98.4	Q1
AM HEART J	Medicine-Cardiology and Cardiovascular Medicine	4.8	Q1
STROKE	Medicine-Cardiology and Cardiovascular Medicine	7.8	Q1
J AM COLL CARDIOL	Medicine-Cardiology and Cardiovascular Medicine	21.7	Q1
JAMA-J AM MED ASSOC	Medicine-Medicine (miscellaneous)	63.1	Q1
J IMMUNOL	Immunology and Microbiology- Immunology	4.4	Q2
EUR HEART J	Medicine-Cardiology and Cardiovascular Medicine	37.6	Q1
ORAL MICROBIOL IMMUN				Oral Microbiology and Immunology (abbreviated as Oral Microbiol Immun) is an academic journal focused on the field of oral microbiology and immunology. The journal published research articles related to oral microorganisms and their interactions with the host immune system. These studies typically covered the role of oral microorganisms in health and disease, as well as mechanisms related to oral…
NATURE	Multidisciplinary-Multidisciplinary	50.5	Q1
J CLIN INVEST	Medicine-Medicine (miscellaneous)	13.3	Q1
J BIOL CHEM	Biochemistry, Genetics and Molecular Biology-Biochemistry	4	Q2
CIRC RES	Biochemistry, Genetics and Molecular Biology-Physiology	16.5	Q1
P NATL ACAD SCI USA	Multidisciplinary-Multidisciplinary	9.4	Q1
J AM DENT ASSOC	Dentistry-Dentistry (miscellaneous)	3.1	Q1
ORAL DIS	Dentistry-Dentistry (miscellaneous)	2.9	Q1
ARCH INTERN MED				Archives of Internal Medicine (abbreviated as Arch Intern Med) is a renowned medical journal focused on research in the field of internal medicine. The journal publishes research papers, reviews, and clinical reports covering a wide range of topics from basic science to clinical practice within internal medicine. It is important to note that Archives of Internal Medicine was renamed JAMA Internal…	JAMA Internal Medicine	Medicine- Internal Medicine	22.5	Q1
BMJ-BRIT MED J	Medicine-Medicine (miscellaneous)	105.7	Q1
CLIN EXP IMMUNOL	Immunology and Microbiology- Immunology	3.4	Q3
AM J CARDIOL	Medicine-Cardiology and Cardiovascular Medicine	2.3	Q2
J CLIN MICROBIOL	Medicine-Microbiology (medical)	6.1	Q1
J INTERN MED	Medicine-Internal Medicine	9	Q1
BRIT MED J	Medicine-Medicine (miscellaneous)	105.7	Q1
ARCH ORAL BIOL	Biochemistry, Genetics and Molecular Biology- Cell Biology	2.2	Q2
NAT REV IMMUNOL	Immunology and Microbiology-Immunology	67.7	Q1
SCI REP	Multidisciplinary-Multidisciplinary	3.8	Q1
SCIENCE	Arts and Humanities-History and Philosophy of Science	44.7	Q1
CARDIOVASC RES	Biochemistry, Genetics and Molecular Biology-Physiology	10.2	Q1
FASEB J	Biochemistry, Genetics and Molecular Biology-Biochemistry	4.4	Q1
AM J EPIDEMIOL	Medicine-Epidemiology	5	Q1
ORAL SURG ORAL MED O	Dentistry-Dentistry (miscellaneous)	2	Q2
INT J CARDIOL	Medicine-Cardiology and Cardiovascular Medicine	3.2	Q2
INT DENT J	Dentistry-Dentistry (miscellaneous)	3.2	Q1
MOL ORAL MICROBIOL	Dentistry-Dentistry (miscellaneous)	2.8	Q1
INT J MOL SCI	Biochemistry, Genetics and Molecular Biology-Molecular Biology	4.9	Q1
FRONT IMMUNOL	Immunology and Microbiology-Immunology	5.7	Q1
CLIN ORAL INVEST	Dentistry-Dentistry (miscellaneous)	3.1	Q1
ACTA ODONTOL SCAND	Dentistry-Dentistry (miscellaneous)	2	Q3
CLIN INFECT DIS	Medicine- Infectious Diseases	8.2	Q1
NAT MED	Biochemistry, Genetics and Molecular Biology- Biochemistry, Genetics and Molecular Biology (miscellaneous)	58.7	Q1
CRIT REV ORAL BIOL M				CRIT REV ORAL BIOL M is the abbreviation for Critical Reviews in Oral Biology & Medicine. This is an academic journal focused on the field of oral biology and medicine. The journal publishes comprehensive review articles on oral biology, dental science, and research related to the oral and maxillofacial region. Critical Reviews in Oral Biology & Medicine is one of the important journals in oral b…
J ORAL MICROBIOL	Dentistry-Dentistry (miscellaneous)	4.5	Q2
HYPERTENSION	Medicine-Internal Medicine	6.9	Q1
DIABETES CARE	Medicine-Endocrinology, Diabetes and Metabolism	14.8	Q1
ANN NY ACAD SCI	Arts and Humanities-History and Philosophy of Science	4.1	Q1
BIOCHEM BIOPH RES CO	Biochemistry, Genetics and Molecular Biology-Biochemistry	2.5	Q3
CELL	Biochemistry, Genetics and Molecular Biology-Biochemistry, Genetics and Molecular Biology (miscellaneous)	45.5	Q1
J LIPID RES	Biochemistry, Genetics and Molecular Biology- Biochemistry	5	Q1
BMC ORAL HEALTH	Dentistry-Dentistry (miscellaneous)	2.6	Q1
CELL MICROBIOL	Immunology and Microbiology-Immunology	2.6	Q3
J CLIN MED	Medicine-Medicine, General&Internal	3	Q1
BLOOD	Biochemistry, Genetics and Molecular Biology- Biochemistry	21	Q1
AM J PATHOL	Medicine-Pathology and Forensic Medicine	4.7	Q1
NAT REV CARDIOL	Medicine-Cardiology and Cardiovascular Medicine	41.7	Q1
BIOMED RES INT	Biochemistry, Genetics and Molecular Biology-Biochemistry, Genetics and Molecular Biology (miscellaneous)	2.6	Q3
J AM HEART ASSOC	Medicine-Cardiology and Cardiovascular Medicine	5	Q1
FRONT CELL INFECT MI	Immunology and Microbiology-Immunology	4.6	Q1
ANN INTERN MED	Medicine-Internal Medicine	19.6	Q1
COMMUNITY DENT ORAL	Dentistry-Dentistry (miscellaneous)	1.8	Q2
FRONT MICROBIOL	Immunology and Microbiology-Microbiology	4	Q2
NAT COMMUN	Biochemistry, Genetics and Molecular Biology-Biochemistry, Genetics and Molecular Biology (miscellaneous)	14.7	Q1
FEMS MICROBIOL LETT	Biochemistry, Genetics and Molecular Biology-Genetics	2.2	Q3
CLIN DIAGN LAB IMMUN				CLIN DIAGN LAB IMMUN is the abbreviation for Clinical and Diagnostic Laboratory Immunology. This was an academic journal focused on the field of immunology, primarily publishing research articles related to clinical diagnostic laboratory immunology. The journal covered topics such as immunological techniques, immunodiagnosis, pathogen detection, and immune responses. It is important to note that …
FRONT CARDIOVASC MED	Medicine-Cardiology and Cardiovascular Medicine	2.8	Q2
THROMB HAEMOSTASIS	Medicine-Hematology	5	Q1
MICROB PATHOGENESIS	Immunology and Microbiology-Microbiology	3.3	Q2
J GEN INTERN MED	Medicine-Internal Medicine	4.2	Q1
MEDIAT INFLAMM	Biochemistry, Genetics and Molecular Biology-Cell Biology	4.4	Q2
J BACTERIOL	Biochemistry, Genetics and Molecular Biology-Molecular Biology	2.7	Q3
J EXP MED	Immunology and Microbiology-Immunology	12.6	Q1
MICROBES INFECT	Immunology and Microbiology-Immunology	2.6	Q3
AM J KIDNEY DIS	Medicine-Nephrology	9.4	Q1
J CARDIOVASC RISK				J CARDIOVASC RISK is the abbreviation for the Journal of Cardiovascular Risk. This was an academic journal focused on cardiovascular disease risk and prevention. The journal published research articles related to risk factors for cardiovascular disease, preventive strategies, epidemiological studies, and related clinical trials. It is important to note that the Journal of Cardiovascular Risk ceas…	Vascular Health and Risk Management	Medicine-Cardiology and Cardiovascular Medicine	2.6	Q2
CURR ATHEROSCLER REP	Medicine-Cardiology and Cardiovascular Medicine	5.7	Q1
CURR OPIN LIPIDOL	Biochemistry, Genetics and Molecular Biology-Cell Biology	3.8	Q1
INT J ORAL SCI	Dentistry-Dentistry (miscellaneous)	10.8	Q1
INT ENDOD J	Dentistry-Dentistry (miscellaneous)	5.4	Q1
BMC CARDIOVASC DISOR	Medicine-Cardiology and Cardiovascular Medicine	2	Q3
NAT REV DIS PRIMERS	Medicine-Medicine (miscellaneous)	76.9	Q1
CELL HOST MICROBE	Biochemistry, Genetics and Molecular Biology-Cancer Research	20.6	Q1
BRIT DENT J	Dentistry-Dentistry (miscellaneous)	2	Q2
NAT REV MICROBIOL	Immunology and Microbiology-Immunology and Microbiology (miscellaneous)	69.2	Q1
J INDIAN SOC PERIODONTOL	Dentistry-Periodontics	0.33	Q3
FRONT PHYSIOL	Biochemistry, Genetics and Molecular Biology-Physiology	3.2	Q2
NUTRIENTS	Agricultural and Biological Sciences- Food Science	4.8	Q1
INNATE IMMUN-LONDON	Biochemistry, Genetics and Molecular Biology- Cell Biology	2.8	Q2
J ENDODONT	Dentistry-Dentistry (miscellaneous)	4.2	Q1
NAT IMMUNOL	Immunology and Microbiology-Immunology	27.7	Q1
CLIN CHEM	Biochemistry, Genetics and Molecular Biology-Clinical Biochemistry	7.1	Q1
J LEUKOCYTE BIOL	Biochemistry, Genetics and Molecular Biology-Cell Biology	5.5	Q2
FEBS LETT	Biochemistry, Genetics and Molecular Biology- Biochemistry	3	Q2
EUR J INTERN MED	Medicine-Internal Medicine	5.9	Q1
J PUBLIC HEALTH DENT	Dentistry-Dentistry (miscellaneous)	1.8	Q2
J MED MICROBIOL	Immunology and Microbiology-Microbiology	2.4	Q3
J INFECT DIS	Medicine-Immunology and Allergy	5	Q1
EUR J IMMUNOL	Immunology and Microbiology-Immunology	4.5	Q2
FEMS IMMUNOL MED MIC				FEMS IMMUNOL MED MIC is the abbreviation for FEMS Immunology and Medical Microbiology. This was a peer-reviewed academic journal published by the Federation of European Microbiological Societies (FEMS), focusing on research in the fields of immunology and medical microbiology. The journal published articles on topics such as interactions between microorganisms and hosts, infectious diseases, immu…	Immunology and Microbiology- Immunology and Microbiology (miscellaneous)	2.7	Q3
ANAEROBE	Immunology and Microbiology-Microbiology	2.5	Q3
THROMB RES	Medicine-Hematology	3.7	Q1
CYTOKINE	Biochemistry, Genetics and Molecular Biology-Biochemistry	3.8	Q3
MEDICINE	Medicine-Medicine (miscellaneous)	1.3	Q2
EUR J CARDIOV PREV R				EUR J CARDIOV PREV R is the abbreviation for the European Journal of Cardiovascular Prevention & Rehabilitation. This was an academic journal focused on the prevention and rehabilitation of cardiovascular diseases. The journal published research articles related to cardiovascular disease prevention, rehabilitation treatments, risk assessment, and lifestyle interventions. It is important to note t…	European Journal of Preventive Cardiology	Medicine-Cardiology and Cardiovascular Medicine	8.4	Q1
ARTERIOSCLER THROMB	Medicine-Cardiology and Cardiovascular Medicine	7.4	Q1
INT J EPIDEMIOL	Medicine-Epidemiology	6.4	Q1
EUR J ORAL SCI	Dentistry-Dentistry (miscellaneous)	1.8	Q2
